# Supplementary material for: Multiscale Characterizations of Surface Anisotropies
Source: Materials (Basel). 2020 Jul 7;13(13):3028. doi: 10.3390/ma13133028 (PMC7372363; doi:10.3390/ma13133028)
Supplement: Supplementary file 1 [file materials-13-03028-s001.zip]

Archive with 241 entries (234 files):
- supplementary data/
- supplementary data/Bandpass filtering/
- supplementary data/Bandpass filtering/2d_images_filtered_surfaces/
- supplementary data/Bandpass filtering/2d_images_filtered_surfaces/L-PBFed_Number=10_CentralWavelength=24.png
- supplementary data/Bandpass filtering/2d_images_filtered_surfaces/L-PBFed_Number=11_CentralWavelength=36.png
- supplementary data/Bandpass filtering/2d_images_filtered_surfaces/L-PBFed_Number=12_CentralWavelength=48.png
- supplementary data/Bandpass filtering/2d_images_filtered_surfaces/L-PBFed_Number=13_CentralWavelength=72.png
- supplementary data/Bandpass filtering/2d_images_filtered_surfaces/L-PBFed_Number=14_CentralWavelength=96.png
- supplementary data/Bandpass filtering/2d_images_filtered_surfaces/L-PBFed_Number=15_CentralWavelength=144.png
- supplementary data/Bandpass filtering/2d_images_filtered_surfaces/L-PBFed_Number=16_CentralWavelength=192.png
- supplementary data/Bandpass filtering/2d_images_filtered_surfaces/L-PBFed_Number=17_CentralWavelength=288.png
- supplementary data/Bandpass filtering/2d_images_filtered_surfaces/L-PBFed_Number=18_CentralWavelength=384.png
- supplementary data/Bandpass filtering/2d_images_filtered_surfaces/L-PBFed_Number=19_CentralWavelength=576.png
- supplementary data/Bandpass filtering/2d_images_filtered_surfaces/L-PBFed_Number=1_CentralWavelength=1.125.png
- supplementary data/Bandpass filtering/2d_images_filtered_surfaces/L-PBFed_Number=2_CentralWavelength=1.5.png
- supplementary data/Bandpass filtering/2d_images_filtered_surfaces/L-PBFed_Number=3_CentralWavelength=2.25.png
- supplementary data/Bandpass filtering/2d_images_filtered_surfaces/L-PBFed_Number=4_CentralWavelength=3.png
- supplementary data/Bandpass filtering/2d_images_filtered_surfaces/L-PBFed_Number=5_CentralWavelength=4.5.png
- supplementary data/Bandpass filtering/2d_images_filtered_surfaces/L-PBFed_Number=6_CentralWavelength=6.png
- supplementary data/Bandpass filtering/2d_images_filtered_surfaces/L-PBFed_Number=7_CentralWavelength=9.png
- supplementary data/Bandpass filtering/2d_images_filtered_surfaces/L-PBFed_Number=8_CentralWavelength=12.png
- supplementary data/Bandpass filtering/2d_images_filtered_surfaces/L-PBFed_Number=9_CentralWavelength=18.png
- supplementary data/Bandpass filtering/2d_images_filtered_surfaces/MilledC_Number=10_CentralWavelength=72.png
- supplementary data/Bandpass filtering/2d_images_filtered_surfaces/MilledC_Number=11_CentralWavelength=96.png
- supplementary data/Bandpass filtering/2d_images_filtered_surfaces/MilledC_Number=12_CentralWavelength=144.png
- supplementary data/Bandpass filtering/2d_images_filtered_surfaces/MilledC_Number=13_CentralWavelength=192.png
- supplementary data/Bandpass filtering/2d_images_filtered_surfaces/MilledC_Number=14_CentralWavelength=270.png
- supplementary data/Bandpass filtering/2d_images_filtered_surfaces/MilledC_Number=15_CentralWavelength=384.png
- supplementary data/Bandpass filtering/2d_images_filtered_surfaces/MilledC_Number=1_CentralWavelength=3.png
- supplementary data/Bandpass filtering/2d_images_filtered_surfaces/MilledC_Number=2_CentralWavelength=4.5.png
- supplementary data/Bandpass filtering/2d_images_filtered_surfaces/MilledC_Number=3_CentralWavelength=6.png
- supplementary data/Bandpass filtering/2d_images_filtered_surfaces/MilledC_Number=4_CentralWavelength=9.png
- supplementary data/Bandpass filtering/2d_images_filtered_surfaces/MilledC_Number=5_CentralWavelength=12.png
- supplementary data/Bandpass filtering/2d_images_filtered_surfaces/MilledC_Number=6_CentralWavelength=18.png
- supplementary data/Bandpass filtering/2d_images_filtered_surfaces/MilledC_Number=7_CentralWavelength=24.png
- supplementary data/Bandpass filtering/2d_images_filtered_surfaces/MilledC_Number=8_CentralWavelength=36.png
- supplementary data/Bandpass filtering/2d_images_filtered_surfaces/MilledC_Number=9_CentralWavelength=48.png
- supplementary data/Bandpass filtering/2d_images_filtered_surfaces/MilledF_Number=10_CentralWavelength=144.png
- supplementary data/Bandpass filtering/2d_images_filtered_surfaces/MilledF_Number=11_CentralWavelength=192.png
- supplementary data/Bandpass filtering/2d_images_filtered_surfaces/MilledF_Number=12_CentralWavelength=270.png
- supplementary data/Bandpass filtering/2d_images_filtered_surfaces/MilledF_Number=13_CentralWavelength=384.png
- supplementary data/Bandpass filtering/2d_images_filtered_surfaces/MilledF_Number=14_CentralWavelength=522.png
- supplementary data/Bandpass filtering/2d_images_filtered_surfaces/MilledF_Number=15_CentralWavelength=768.png
- supplementary data/Bandpass filtering/2d_images_filtered_surfaces/MilledF_Number=1_CentralWavelength=6.png
- supplementary data/Bandpass filtering/2d_images_filtered_surfaces/MilledF_Number=2_CentralWavelength=9.png
- supplementary data/Bandpass filtering/2d_images_filtered_surfaces/MilledF_Number=3_CentralWavelength=12.png
- supplementary data/Bandpass filtering/2d_images_filtered_surfaces/MilledF_Number=4_CentralWavelength=18.png
- supplementary data/Bandpass filtering/2d_images_filtered_surfaces/MilledF_Number=5_CentralWavelength=24.png
- supplementary data/Bandpass filtering/2d_images_filtered_surfaces/MilledF_Number=6_CentralWavelength=36.png
- supplementary data/Bandpass filtering/2d_images_filtered_surfaces/MilledF_Number=7_CentralWavelength=48.png
- supplementary data/Bandpass filtering/2d_images_filtered_surfaces/MilledF_Number=8_CentralWavelength=72.png
- supplementary data/Bandpass filtering/2d_images_filtered_surfaces/MilledF_Number=9_CentralWavelength=96.png
- supplementary data/Bandpass filtering/2d_images_filtered_surfaces/μEDMed_Number=10_CentralWavelength=9.png
- supplementary data/Bandpass filtering/2d_images_filtered_surfaces/μEDMed_Number=11_CentralWavelength=13.5.png
- supplementary data/Bandpass filtering/2d_images_filtered_surfaces/μEDMed_Number=12_CentralWavelength=18.png
- supplementary data/Bandpass filtering/2d_images_filtered_surfaces/μEDMed_Number=13_CentralWavelength=27.png
- supplementary data/Bandpass filtering/2d_images_filtered_surfaces/μEDMed_Number=14_CentralWavelength=36.png
- supplementary data/Bandpass filtering/2d_images_filtered_surfaces/μEDMed_Number=15_CentralWavelength=48.png
- supplementary data/Bandpass filtering/2d_images_filtered_surfaces/μEDMed_Number=1_CentralWavelength=0.421875.png
- supplementary data/Bandpass filtering/2d_images_filtered_surfaces/μEDMed_Number=2_CentralWavelength=0.5625.png
- supplementary data/Bandpass filtering/2d_images_filtered_surfaces/μEDMed_Number=3_CentralWavelength=0.84375.png
- supplementary data/Bandpass filtering/2d_images_filtered_surfaces/μEDMed_Number=4_CentralWavelength=1.125.png
- supplementary data/Bandpass filtering/2d_images_filtered_surfaces/μEDMed_Number=5_CentralWavelength=1.6875.png
- supplementary data/Bandpass filtering/2d_images_filtered_surfaces/μEDMed_Number=6_CentralWavelength=2.25.png
- supplementary data/Bandpass filtering/2d_images_filtered_surfaces/μEDMed_Number=7_CentralWavelength=3.375.png
- supplementary data/Bandpass filtering/2d_images_filtered_surfaces/μEDMed_Number=8_CentralWavelength=4.5.png
- supplementary data/Bandpass filtering/2d_images_filtered_surfaces/μEDMed_Number=9_CentralWavelength=6.75.png
- supplementary data/Bandpass filtering/3d_images_filtered_surfaces/
- supplementary data/Bandpass filtering/3d_images_filtered_surfaces/L-PBFed_Number=10_CentralWavelength=24.png
- supplementary data/Bandpass filtering/3d_images_filtered_surfaces/L-PBFed_Number=11_CentralWavelength=36.png
- supplementary data/Bandpass filtering/3d_images_filtered_surfaces/L-PBFed_Number=12_CentralWavelength=48.png
- supplementary data/Bandpass filtering/3d_images_filtered_surfaces/L-PBFed_Number=13_CentralWavelength=72.png
- supplementary data/Bandpass filtering/3d_images_filtered_surfaces/L-PBFed_Number=14_CentralWavelength=96.png
- supplementary data/Bandpass filtering/3d_images_filtered_surfaces/L-PBFed_Number=15_CentralWavelength=144.png
- supplementary data/Bandpass filtering/3d_images_filtered_surfaces/L-PBFed_Number=16_CentralWavelength=192.png
- supplementary data/Bandpass filtering/3d_images_filtered_surfaces/L-PBFed_Number=17_CentralWavelength=288.png
- supplementary data/Bandpass filtering/3d_images_filtered_surfaces/L-PBFed_Number=18_CentralWavelength=384.png
- supplementary data/Bandpass filtering/3d_images_filtered_surfaces/L-PBFed_Number=19_CentralWavelength=576.png
- supplementary data/Bandpass filtering/3d_images_filtered_surfaces/L-PBFed_Number=1_CentralWavelength=1.125.png
- supplementary data/Bandpass filtering/3d_images_filtered_surfaces/L-PBFed_Number=2_CentralWavelength=1.5.png
- supplementary data/Bandpass filtering/3d_images_filtered_surfaces/L-PBFed_Number=3_CentralWavelength=2.25.png
- supplementary data/Bandpass filtering/3d_images_filtered_surfaces/L-PBFed_Number=4_CentralWavelength=3.png
- supplementary data/Bandpass filtering/3d_images_filtered_surfaces/L-PBFed_Number=5_CentralWavelength=4.5.png
- supplementary data/Bandpass filtering/3d_images_filtered_surfaces/L-PBFed_Number=6_CentralWavelength=6.png
- supplementary data/Bandpass filtering/3d_images_filtered_surfaces/L-PBFed_Number=7_CentralWavelength=9.png
- supplementary data/Bandpass filtering/3d_images_filtered_surfaces/L-PBFed_Number=8_CentralWavelength=12.png
- supplementary data/Bandpass filtering/3d_images_filtered_surfaces/L-PBFed_Number=9_CentralWavelength=18.png
- supplementary data/Bandpass filtering/3d_images_filtered_surfaces/MilledC_Number=10_CentralWavelength=72.png
- supplementary data/Bandpass filtering/3d_images_filtered_surfaces/MilledC_Number=11_CentralWavelength=96.png
- supplementary data/Bandpass filtering/3d_images_filtered_surfaces/MilledC_Number=12_CentralWavelength=144.png
- supplementary data/Bandpass filtering/3d_images_filtered_surfaces/MilledC_Number=13_CentralWavelength=192.png
- supplementary data/Bandpass filtering/3d_images_filtered_surfaces/MilledC_Number=14_CentralWavelength=270.png
- supplementary data/Bandpass filtering/3d_images_filtered_surfaces/MilledC_Number=15_CentralWavelength=384.png
- supplementary data/Bandpass filtering/3d_images_filtered_surfaces/MilledC_Number=1_CentralWavelength=3.png
- supplementary data/Bandpass filtering/3d_images_filtered_surfaces/MilledC_Number=2_CentralWavelength=4.5.png
- supplementary data/Bandpass filtering/3d_images_filtered_surfaces/MilledC_Number=3_CentralWavelength=6.png
- supplementary data/Bandpass filtering/3d_images_filtered_surfaces/MilledC_Number=4_CentralWavelength=9.png
- supplementary data/Bandpass filtering/3d_images_filtered_surfaces/MilledC_Number=5_CentralWavelength=12.png
- supplementary data/Bandpass filtering/3d_images_filtered_surfaces/MilledC_Number=6_CentralWavelength=18.png
- supplementary data/Bandpass filtering/3d_images_filtered_surfaces/MilledC_Number=7_CentralWavelength=24.png
- supplementary data/Bandpass filtering/3d_images_filtered_surfaces/MilledC_Number=8_CentralWavelength=36.png
- supplementary data/Bandpass filtering/3d_images_filtered_surfaces/MilledC_Number=9_CentralWavelength=48.png
- supplementary data/Bandpass filtering/3d_images_filtered_surfaces/MilledF_Number=10_CentralWavelength=144.png
- supplementary data/Bandpass filtering/3d_images_filtered_surfaces/MilledF_Number=11_CentralWavelength=192.png
- supplementary data/Bandpass filtering/3d_images_filtered_surfaces/MilledF_Number=12_CentralWavelength=270.png
- supplementary data/Bandpass filtering/3d_images_filtered_surfaces/MilledF_Number=13_CentralWavelength=384.png
- supplementary data/Bandpass filtering/3d_images_filtered_surfaces/MilledF_Number=14_CentralWavelength=522.png
- supplementary data/Bandpass filtering/3d_images_filtered_surfaces/MilledF_Number=15_CentralWavelength=768.png
- supplementary data/Bandpass filtering/3d_images_filtered_surfaces/MilledF_Number=1_CentralWavelength=6.png
- supplementary data/Bandpass filtering/3d_images_filtered_surfaces/MilledF_Number=2_CentralWavelength=9.png
- supplementary data/Bandpass filtering/3d_images_filtered_surfaces/MilledF_Number=3_CentralWavelength=12.png
- supplementary data/Bandpass filtering/3d_images_filtered_surfaces/MilledF_Number=4_CentralWavelength=18.png
- supplementary data/Bandpass filtering/3d_images_filtered_surfaces/MilledF_Number=5_CentralWavelength=24.png
- supplementary data/Bandpass filtering/3d_images_filtered_surfaces/MilledF_Number=6_CentralWavelength=36.png
- supplementary data/Bandpass filtering/3d_images_filtered_surfaces/MilledF_Number=7_CentralWavelength=48.png
- supplementary data/Bandpass filtering/3d_images_filtered_surfaces/MilledF_Number=8_CentralWavelength=72.png
- supplementary data/Bandpass filtering/3d_images_filtered_surfaces/MilledF_Number=9_CentralWavelength=96.png
- supplementary data/Bandpass filtering/3d_images_filtered_surfaces/μEDMed_Number=10_CentralWavelength=9.png
- supplementary data/Bandpass filtering/3d_images_filtered_surfaces/μEDMed_Number=11_CentralWavelength=13.5.png
- supplementary data/Bandpass filtering/3d_images_filtered_surfaces/μEDMed_Number=12_CentralWavelength=18.png
- supplementary data/Bandpass filtering/3d_images_filtered_surfaces/μEDMed_Number=13_CentralWavelength=27.png
- supplementary data/Bandpass filtering/3d_images_filtered_surfaces/μEDMed_Number=14_CentralWavelength=36.png
- supplementary data/Bandpass filtering/3d_images_filtered_surfaces/μEDMed_Number=15_CentralWavelength=48.png
- supplementary data/Bandpass filtering/3d_images_filtered_surfaces/μEDMed_Number=1_CentralWavelength=0.421875.png
- supplementary data/Bandpass filtering/3d_images_filtered_surfaces/μEDMed_Number=2_CentralWavelength=0.5625.png
- supplementary data/Bandpass filtering/3d_images_filtered_surfaces/μEDMed_Number=3_CentralWavelength=0.84375.png
- supplementary data/Bandpass filtering/3d_images_filtered_surfaces/μEDMed_Number=4_CentralWavelength=1.125.png
- supplementary data/Bandpass filtering/3d_images_filtered_surfaces/μEDMed_Number=5_CentralWavelength=1.6875.png
- supplementary data/Bandpass filtering/3d_images_filtered_surfaces/μEDMed_Number=6_CentralWavelength=2.25.png
- supplementary data/Bandpass filtering/3d_images_filtered_surfaces/μEDMed_Number=7_CentralWavelength=3.375.png
- supplementary data/Bandpass filtering/3d_images_filtered_surfaces/μEDMed_Number=8_CentralWavelength=4.5.png
- supplementary data/Bandpass filtering/3d_images_filtered_surfaces/μEDMed_Number=9_CentralWavelength=6.75.png
- supplementary data/Bandpass filtering/ReadMe.txt
- supplementary data/Multiscale curvature analysis/
- supplementary data/Multiscale curvature analysis/3D rosetta plots/
- supplementary data/Multiscale curvature analysis/3D rosetta plots/L-PBFed_100withlabel.tiff
- supplementary data/Multiscale curvature analysis/3D rosetta plots/L-PBFed_10withlabel.tiff
- supplementary data/Multiscale curvature analysis/3D rosetta plots/L-PBFed_13withlabel.tiff
- supplementary data/Multiscale curvature analysis/3D rosetta plots/L-PBFed_15withlabel.tiff
- supplementary data/Multiscale curvature analysis/3D rosetta plots/L-PBFed_1withlabel.tiff
- supplementary data/Multiscale curvature analysis/3D rosetta plots/L-PBFed_20withlabel.tiff
- supplementary data/Multiscale curvature analysis/3D rosetta plots/L-PBFed_25withlabel.tiff
- supplementary data/Multiscale curvature analysis/3D rosetta plots/L-PBFed_2withlabel.tiff
- supplementary data/Multiscale curvature analysis/3D rosetta plots/L-PBFed_30withlabel.tiff
- supplementary data/Multiscale curvature analysis/3D rosetta plots/L-PBFed_35withlabel.tiff
- supplementary data/Multiscale curvature analysis/3D rosetta plots/L-PBFed_3withlabel.tiff
- supplementary data/Multiscale curvature analysis/3D rosetta plots/L-PBFed_40withlabel.tiff
- supplementary data/Multiscale curvature analysis/3D rosetta plots/L-PBFed_45withlabel.tiff
- supplementary data/Multiscale curvature analysis/3D rosetta plots/L-PBFed_50withlabel.tiff
- supplementary data/Multiscale curvature analysis/3D rosetta plots/L-PBFed_5withlabel.tiff
- supplementary data/Multiscale curvature analysis/3D rosetta plots/L-PBFed_60withlabel.tiff
- supplementary data/Multiscale curvature analysis/3D rosetta plots/L-PBFed_70withlabel.tiff
- supplementary data/Multiscale curvature analysis/3D rosetta plots/L-PBFed_7withlabel.tiff
- supplementary data/Multiscale curvature analysis/3D rosetta plots/L-PBFed_80withlabel.tiff
- supplementary data/Multiscale curvature analysis/3D rosetta plots/microEDMed_100withlabel.tiff
- supplementary data/Multiscale curvature analysis/3D rosetta plots/microEDMed_10withlabel.tiff
- supplementary data/Multiscale curvature analysis/3D rosetta plots/microEDMed_13withlabel.tiff
- supplementary data/Multiscale curvature analysis/3D rosetta plots/microEDMed_15withlabel.tiff
- supplementary data/Multiscale curvature analysis/3D rosetta plots/microEDMed_17withlabel.tiff
- supplementary data/Multiscale curvature analysis/3D rosetta plots/microEDMed_1withlabel.tiff
- supplementary data/Multiscale curvature analysis/3D rosetta plots/microEDMed_20withlabel.tiff
- supplementary data/Multiscale curvature analysis/3D rosetta plots/microEDMed_25withlabel.tiff
- supplementary data/Multiscale curvature analysis/3D rosetta plots/microEDMed_2withlabel.tiff
- supplementary data/Multiscale curvature analysis/3D rosetta plots/microEDMed_30withlabel.tiff
- supplementary data/Multiscale curvature analysis/3D rosetta plots/microEDMed_35withlabel.tiff
- supplementary data/Multiscale curvature analysis/3D rosetta plots/microEDMed_40withlabel.tiff
- supplementary data/Multiscale curvature analysis/3D rosetta plots/microEDMed_45withlabel.tiff
- supplementary data/Multiscale curvature analysis/3D rosetta plots/microEDMed_50withlabel.tiff
- supplementary data/Multiscale curvature analysis/3D rosetta plots/microEDMed_5withlabel.tiff
- supplementary data/Multiscale curvature analysis/3D rosetta plots/microEDMed_60withlabel.tiff
- supplementary data/Multiscale curvature analysis/3D rosetta plots/microEDMed_70withlabel.tiff
- supplementary data/Multiscale curvature analysis/3D rosetta plots/microEDMed_7withlabel.tiff
- supplementary data/Multiscale curvature analysis/3D rosetta plots/microEDMed_80withlabel.tiff
- supplementary data/Multiscale curvature analysis/3D rosetta plots/microEDMed_90withlabel.tiff
- supplementary data/Multiscale curvature analysis/3D rosetta plots/MilledC_100withlabel.tiff
- supplementary data/Multiscale curvature analysis/3D rosetta plots/MilledC_10withlabel.tiff
- supplementary data/Multiscale curvature analysis/3D rosetta plots/MilledC_13withlabel.tiff
- supplementary data/Multiscale curvature analysis/3D rosetta plots/MilledC_15withlabel.tiff
- supplementary data/Multiscale curvature analysis/3D rosetta plots/MilledC_1withlabel.tiff
- supplementary data/Multiscale curvature analysis/3D rosetta plots/MilledC_20withlabel.tiff
- supplementary data/Multiscale curvature analysis/3D rosetta plots/MilledC_25withlabel.tiff
- supplementary data/Multiscale curvature analysis/3D rosetta plots/MilledC_2withlabel.tiff
- supplementary data/Multiscale curvature analysis/3D rosetta plots/MilledC_30withlabel.tiff
- supplementary data/Multiscale curvature analysis/3D rosetta plots/MilledC_35withlabel.tiff
- supplementary data/Multiscale curvature analysis/3D rosetta plots/MilledC_3withlabel.tiff
- supplementary data/Multiscale curvature analysis/3D rosetta plots/MilledC_40withlabel.tiff
- supplementary data/Multiscale curvature analysis/3D rosetta plots/MilledC_45withlabel.tiff
- supplementary data/Multiscale curvature analysis/3D rosetta plots/MilledC_50withlabel.tiff
- supplementary data/Multiscale curvature analysis/3D rosetta plots/MilledC_5withlabel.tiff
- supplementary data/Multiscale curvature analysis/3D rosetta plots/MilledC_60withlabel.tiff
- supplementary data/Multiscale curvature analysis/3D rosetta plots/MilledC_70withlabel.tiff
- supplementary data/Multiscale curvature analysis/3D rosetta plots/MilledC_7withlabel.tiff
- supplementary data/Multiscale curvature analysis/3D rosetta plots/MilledC_80withlabel.tiff
- supplementary data/Multiscale curvature analysis/3D rosetta plots/MilledC_90withlabel.tiff
- supplementary data/Multiscale curvature analysis/3D rosetta plots/MilledF_100withlabel.tiff
- supplementary data/Multiscale curvature analysis/3D rosetta plots/MilledF_10withlabel.tiff
- supplementary data/Multiscale curvature analysis/3D rosetta plots/MilledF_13withlabel.tiff
- supplementary data/Multiscale curvature analysis/3D rosetta plots/MilledF_15withlabel.tiff
- supplementary data/Multiscale curvature analysis/3D rosetta plots/MilledF_1withlabel.tiff
- supplementary data/Multiscale curvature analysis/3D rosetta plots/MilledF_20withlabel.tiff
- supplementary data/Multiscale curvature analysis/3D rosetta plots/MilledF_25withlabel.tiff
- supplementary data/Multiscale curvature analysis/3D rosetta plots/MilledF_2withlabel.tiff
- supplementary data/Multiscale curvature analysis/3D rosetta plots/MilledF_30withlabel.tiff
- supplementary data/Multiscale curvature analysis/3D rosetta plots/MilledF_35withlabel.tiff
- supplementary data/Multiscale curvature analysis/3D rosetta plots/MilledF_3withlabel.tiff
- supplementary data/Multiscale curvature analysis/3D rosetta plots/MilledF_40withlabel.tiff
- supplementary data/Multiscale curvature analysis/3D rosetta plots/MilledF_45withlabel.tiff
- supplementary data/Multiscale curvature analysis/3D rosetta plots/MilledF_50withlabel.tiff
- supplementary data/Multiscale curvature analysis/3D rosetta plots/MilledF_5withlabel.tiff
- supplementary data/Multiscale curvature analysis/3D rosetta plots/MilledF_60withlabel.tiff
- supplementary data/Multiscale curvature analysis/3D rosetta plots/MilledF_70withlabel.tiff
- supplementary data/Multiscale curvature analysis/3D rosetta plots/MilledF_7withlabel.tiff
- supplementary data/Multiscale curvature analysis/3D rosetta plots/MilledF_80withlabel.tiff
- supplementary data/Multiscale curvature analysis/3D rosetta plots/MilledF_90withlabel.tiff
- supplementary data/Multiscale curvature analysis/3D rosetta plots/ReadMe.txt
- supplementary data/Multiscale curvature analysis/Visualizations of principal direction/
- supplementary data/Multiscale curvature analysis/Visualizations of principal direction/L-PBFed_10visualizationwithscale.tiff
- supplementary data/Multiscale curvature analysis/Visualizations of principal direction/L-PBFed_15visualizationwithscale.tiff
- supplementary data/Multiscale curvature analysis/Visualizations of principal direction/L-PBFed_1visualizationwithscale.tiff
- supplementary data/Multiscale curvature analysis/Visualizations of principal direction/L-PBFed_20visualizationwithscale.tiff
- supplementary data/Multiscale curvature analysis/Visualizations of principal direction/L-PBFed_2visualizationwithscale.tiff
- supplementary data/Multiscale curvature analysis/Visualizations of principal direction/L-PBFed_35visualizationwithscale.tiff
- supplementary data/Multiscale curvature analysis/Visualizations of principal direction/L-PBFed_40visualizationwithscale.tiff
- supplementary data/Multiscale curvature analysis/Visualizations of principal direction/L-PBFed_50visualizationwithscale.tiff
- supplementary data/Multiscale curvature analysis/Visualizations of principal direction/L-PBFed_5visualizationwithscale.tiff
- supplementary data/Multiscale curvature analysis/Visualizations of principal direction/microEDMed_10visualizationwithscale.tiff
- supplementary data/Multiscale curvature analysis/Visualizations of principal direction/microEDMed_20visualizationwithscale.tiff
- supplementary data/Multiscale curvature analysis/Visualizations of principal direction/microEDMed_2visualizationwithscale.tiff
- supplementary data/Multiscale curvature analysis/Visualizations of principal direction/microEDMed_5visualizationwithscale.tiff
- supplementary data/Multiscale curvature analysis/Visualizations of principal direction/MilledC_10visualizationwithscale.tiff
- supplementary data/Multiscale curvature analysis/Visualizations of principal direction/MilledC_20visualizationwithscale.tiff
- supplementary data/Multiscale curvature analysis/Visualizations of principal direction/MilledC_2visualizationwithscale.tiff
- supplementary data/Multiscale curvature analysis/Visualizations of principal direction/MilledC_5visualizationwithscale.tiff
- supplementary data/Multiscale curvature analysis/Visualizations of principal direction/MilledF_10visualizationwithscale.tiff
- supplementary data/Multiscale curvature analysis/Visualizations of principal direction/MilledF_15visualizationwithscale.tiff
- supplementary data/Multiscale curvature analysis/Visualizations of principal direction/MilledF_20visualizationwithscale.tiff
- supplementary data/Multiscale curvature analysis/Visualizations of principal direction/MilledF_2visualizationwithscale.tiff
- supplementary data/Multiscale curvature analysis/Visualizations of principal direction/MilledF_30visualizationwithscale.tiff
- supplementary data/Multiscale curvature analysis/Visualizations of principal direction/MilledF_5visualizationwithscale.tiff
- supplementary data/Multiscale curvature analysis/Visualizations of principal direction/ReadMe.txt
- supplementary data/ReadMe.txt
