# Supplementary material for: Multiscale Characterizations of Surface Anisotropies
Source: Materials (Basel). 2020 Jul 7;13(13):3028. doi: 10.3390/ma13133028 (PMC7372363; doi:10.3390/ma13133028)
Supplement: Supplementary file 1 [file materials-13-03028-s001.zip › supplementary data/Bandpass filtering/ReadMe.txt]

These two folders: 2d_images_filtered_surfaces and 3d_images_filtered_surfaces represent 2D color-coded and 3D renderings of bandpass filtered surfaces.
Each filename is built as: ExampleName_Number(with a reference to Table 2 in paper main body)_CentralWavelength(in micrometers).
